# Supplementary material for: p73 as a Tissue Architect
Source: Front Cell Dev Biol. 2021 Jul 23;9:716957. doi: 10.3389/fcell.2021.716957 (PMC8343074; doi:10.3389/fcell.2021.716957)
Supplement: Supplementary file 1 [file Table_1.xlsx]

## Sheet: Cluster "Cell adhesion"
SaOs2-TetOn + TAp73 [Upregulated DEGs associated to p73 binding peaks according to ChIP-seq studies by Koeppel et al. (2011), Marshall et al. (2016) and Santos Guasch et al. (2018)]
Annotation Cluster 3	Enrichment Score: 10.536955620272273
Category	Term	Count	%	PValue	Genes	List Total	Pop Hits	Pop Total	Fold Enrichment	Bonferroni	Benjamini	FDR
GOTERM_CC_3	GO:0005912~adherens junction	72	9.78261	2.21589e-15	SYNM, LIMD1, SYNE2, PPP1CB, MRC2, RPL7A, GOLGA3, SLK, MPRIP, CAPZB, PPME1, CFL1, CAPN1, ERC1, NUP214, CAST, NUDC, DST, ITGA2, ACTN1, TMOD3, ITGA1, SHROOM3, CASK, LMO7, GAPVD1, HSPG2, SND1, MTSS1, PLCB3, FSCN1, ITGA6, EPHA2, ARF6, DDX6, RAB1A, SDC4, PXN, LPP, RTN4, SLC9A1, RAB21, G3BP1, TSPAN4, CCT8, PDLIM5, ABCF3, WASF2, SPTBN1, CLASP1, CADM1, TNK2, RDX, DAB2IP, MRE11A, SMAD7, RAB10, FERMT1, PPFI…	704	690	19309	2.86201	8.08242e-13	7.33259e-14	5.98291e-14
GOTERM_CC_3	GO:0005913~cell-cell adherens junction	41	5.57065	2.1343e-11	DDX6, RAB1A, RTN4, RPL7A, GOLGA3, SLK, MPRIP, CAPZB, PPME1, ERC1, CCT8, PDLIM5, ABCF3, WASF2, SPTBN1, CAST, NUDC, CADM1, ACTN1, TMOD3, RDX, DAB2IP, MRE11A, LMO7, GAPVD1, SND1, SMAD7, RAB10, PPFIBP1, PLCB3, MYO1B, STK24, VAPB, FASN, DLG5, FSCN1, FAT2, ITGA6, EPHA2, PICALM, TJP2	704	328	19309	3.42844	7.76883e-09	5.54917e-10	4.52776e-10
GOTERM_MF_3	GO:0098631~protein binding involved in cell adhesion	37	5.02717	9.35964e-10	DDX6, RAB1A, RTN4, RPL7A, GOLGA3, SLK, MPRIP, CAPZB, PPME1, ERC1, CCT8, PDLIM5, ABCF3, WASF2, SPTBN1, CAST, NUDC, ITGA2, TMOD3, ITGA1, RDX, DAB2IP, MRE11A, GAPVD1, SND1, RAB10, PPFIBP1, PLCB3, MYO1B, STK24, VAPB, FASN, FSCN1, ITGA6, EPHA2, PICALM, TJP2	638	292	16354	3.24805	1.75025e-07	1.75961e-07	1.46946e-07
GOTERM_MF_3	GO:0050839~cell adhesion molecule binding	45	6.11413	1.60737e-08	DDX6, RAB1A, ITGB2, PXN, NRXN2, RTN4, RPL7A, GOLGA3, SLK, MPRIP, CAPZB, PPME1, TSPAN4, NPTN, ERC1, CCT8, PDLIM5, ABCF3, WASF2, SPTBN1, CAST, NUDC, CADM1, ITGA2, ACTN1, TMOD3, RDX, DAB2IP, MRE11A, GAPVD1, SND1, RAB10, PPFIBP1, PLCB3, MYO1B, STK24, VAPB, FASN, FSCN1, ITGA6, UTRN, EPHA2, PICALM, FBN1, TJP2	638	447	16354	2.58053	3.00577e-06	1.00728e-06	8.41189e-07
MGCs-p73KO + TAp73 [Upregulated DEGs associated to p73 binding peaks according to ChIP-seq studies by Koeppel et al. (2011), Marshall et al. (2016) and Santos Guasch et al. (2018)]
Annotation Cluster 3	Enrichment Score: 19.414957520200502
Category	Term	Count	%	PValue	Genes	List Total	Pop Hits	Pop Total	Fold Enrichment	Bonferroni	Benjamini	FDR
GOTERM_CC_3	GO:0005912~adherens junction	106	15.6342	2.25223e-40	OXTR, TNC, F11R, ACTB, ICAM1, CDH3, ALCAM, MPRIP, TRIM29, CAPN1, TNS4, MB21D2, TNS3, TBC1D10A, TNS2, TNS1, CAST, PDGFRB, AFAP1, ACTN4, HSPG2, PARD3, FSCN1, TLN2, AJUBA, FBLIM1, PXN, THY1, EFNA5, LPP, SLC9A1, ARHGAP22, CNN2, GRK5, FLRT2, BAG3, TSPAN9, SFN, JAG1, JUP, CADM1, CAV2, CAV1, MSN, ARHGAP24, IGF2R, FERMT1, EHD3, ARPC2, PTK7, TRIP6, ITGA11, FAT1, FAT2, SDC1, CD200, SH3KBP1, YWHAB, FHL2, FH…	647	690	19309	4.58471	7.38731e-38	7.38731e-38	5.47291e-38
GOTERM_MF_3	GO:0050839~cell adhesion molecule binding	55	8.11209	2.36291e-15	TENM2, YWHAB, F11R, CX3CL1, ICAM1, MPRIP, TRIM29, NPTN, TNKS1BP1, MB21D2, EMD, TBC1D10A, DSP, CAST, ITGA3, TBC1D2, MMP14, PKM, FSCN1, CDC42EP1, ITGA6, UTRN, MFGE8, PLEC, LAMA5, AHNAK, SRC, PXN, THY1, EGFR, ADD1, PDLIM1, CNN2, LIMA1, DNAJB1, BAG3, MICALL1, PAK6, SFN, EPS8L2, FLNB, PDLIM5, PTPN1, CADM1, JUP, DAB2IP, MSN, LAMB1, P4HB, TGFBI, NECTIN4, CD200, PFKP, FBN1, NECTIN1	581	447	16354	3.4634	4.40648e-13	4.48953e-13	3.99332e-13
GOTERM_CC_3	GO:0005913~cell-cell adherens junction	45	6.63717	3.68836e-15	OXTR, AHNAK, YWHAB, SRC, LAMA3, F11R, EGFR, ADD1, PDLIM1, CNN2, DNAJB1, LIMA1, CDH3, MPRIP, TRIM29, BAG3, MICALL1, PAK6, TNKS1BP1, SFN, FLNB, EPS8L2, MB21D2, PDLIM5, EMD, TBC1D10A, CAST, DSP, PTPN1, CADM1, JUP, DAB2IP, PKM, PARD3, FSCN1, ZYX, FAT2, CDC42EP1, ITGA6, TLN2, NECTIN4, PFKP, CD200, PLEC, NECTIN1	647	328	19309	4.09444	1.20171e-12	2.0163e-13	1.49378e-13
GOTERM_MF_3	GO:0098631~protein binding involved in cell adhesion	35	5.16224	1.11501e-09	AHNAK, YWHAB, SRC, F11R, EGFR, ADD1, PDLIM1, CNN2, DNAJB1, LIMA1, MPRIP, TRIM29, BAG3, MICALL1, PAK6, TNKS1BP1, SFN, FLNB, EPS8L2, MB21D2, PDLIM5, EMD, TBC1D10A, CAST, PTPN1, JUP, ITGA1, DAB2IP, PKM, ITGA11, FSCN1, CDC42EP1, ITGA6, PFKP, PLEC	581	292	16354	3.37391	2.10736e-07	4.23702e-08	3.76872e-08
E14-TAp73KO [Downregulated DEGs d3 associated to p73 binding peaks according to ChIP-seq studies by Koeppel et al. (2011), Marshall et al. (2016) and Santos Guasch et al. (2018)]
Annotation Cluster 8	Enrichment Score: 7.082579491381002
Category	Term	Count	%	PValue	Genes	List Total	Pop Hits	Pop Total	Fold Enrichment	Bonferroni	Benjamini	FDR
GOTERM_CC_3	GO:0005912~adherens junction	61	8.72675	3.14571e-11	LAD1, SYNM, ITGB5, SH3KBP1, F11R, TRIOBP, MRC2, LASP1, ALCAM, MPRIP, CSRP1, CDH1, CAPN2, EFHD2, ANXA6, TNKS1BP1, CAPN1, TNS4, TNS2, TNS1, DSP, ANXA2, ITGA3, ACTN1, ARHGEF16, RRAS2, RANGAP1, SENP1, PALLD, EEF1D, TAGLN2, PABPC1, DSC2, CD44, PLEC, SDC4, SRC, LAMA3, ASAP1, CAPG, THY1, EGFR, CORO1C, ARHGAP22, CNN2, MICALL1, TSPAN4, PACSIN2, PAK6, EPS8L2, LYN, JAG1, PTK2, EHD3, EHD4, PTK7, DLG5, ZYX, V…	661	690	19309	2.58249	1.05696e-08	2.11392e-09	1.73643e-09
GOTERM_MF_3	GO:0050839~cell adhesion molecule binding	44	6.29471	4.64147e-09	LAMA5, LAD1, NLGN2, ITGB5, SRC, NRXN2, ASAP1, CAPG, THY1, F11R, EGFR, CNN2, LASP1, MPRIP, CDH1, MICALL1, EFHD2, TSPAN4, TIMP2, PACSIN2, PAK6, TNKS1BP1, EPS8L2, LYN, DSP, ANXA2, ITGA3, ACTN1, ARHGEF16, LAMB1, EMP2, RANGAP1, PTK2, TBC1D2, P2RX4, EHD4, EEF1D, DSG2, TAGLN2, MFGE8, NECTIN4, FBN1, PLEC, NECTIN1	590	447	16354	2.72846	8.63312e-07	4.33977e-07	3.85242e-07
GOTERM_CC_3	GO:0005913~cell-cell adherens junction	32	4.57797	3.48826e-07	LAD1, SRC, LAMA3, ASAP1, CAPG, F11R, EGFR, CNN2, LASP1, MPRIP, CDH1, MICALL1, EFHD2, PACSIN2, PAK6, TNKS1BP1, EPS8L2, LYN, DSP, ANXA2, ACTN1, ARHGEF16, RANGAP1, EHD4, EEF1D, DLG5, ZYX, TAGLN2, NECTIN4, DSC2, PLEC, NECTIN1	661	328	19309	2.84993	0.000117199	5.0959e-06	4.18592e-06
GOTERM_MF_3	GO:0098631~protein binding involved in cell adhesion	23	3.29041	0.000917695	LAD1, ANXA2, SRC, ARHGEF16, CAPG, ASAP1, F11R, RANGAP1, EGFR, CNN2, LASP1, EHD4, MPRIP, EEF1D, CDH1, MICALL1, PACSIN2, EFHD2, TNKS1BP1, PAK6, TAGLN2, EPS8L2, PLEC	590	292	16354	2.18332	0.156984	0.0132007	0.0117183

## Sheet: Cluster "Actin cytoskeleton"
SaOs2-TetOn + TAp73 [Upregulated DEGs associated to p73 binding peaks according to ChIP-seq studies by Koeppel et al. (2011), Marshall et al. (2016) and Santos Guasch et al. (2018)]
Annotation Cluster 12	Enrichment Score: 5.572321801855775
Category	Term	Count	%	PValue	Genes	List Total	Pop Hits	Pop Total	Fold Enrichment	Bonferroni	Benjamini	FDR
GOTERM_BP_3	GO:0030029~actin filament-based process	58	7.88043	3.89249e-09	SEMA5A, FHOD3, FRY, ANTXR1, SYNE2, AMOT, PREX1, CAPZB, CFL1, SH3BGRL3, HRAS, PHACTR4, PRKCI, ACTN1, TMOD3, PRKCE, ARHGEF17, TMOD2, PRKCD, SHROOM3, ARHGEF18, TSC1, ARAP1, SHROOM4, TGFBR1, MTSS1, ACAP2, FCHSD2, CDC42EP3, FSCN1, TNIK, ARF6, SDC4, EPB41, CUL3, PDGFB, PPM1F, SLC9A1, RACGAP1, WASF2, SPTBN1, CLASP1, S100A10, KIRREL, TGFB1, SMAD3, RDX, DTNBP1, MYO5A, GRHL3, SSH1, DIAPH1, FMNL1, MYO1B, DL…	677	656	17915	2.33966	4.15328e-06	1.18554e-07	9.73123e-08
GOTERM_BP_3	GO:0032970~regulation of actin filament-based process	33	4.4837	2.79221e-06	SEMA5A, FHOD3, SDC4, PPM1F, PREX1, CAPZB, CFL1, SH3BGRL3, HRAS, WASF2, SPTBN1, CLASP1, S100A10, KIRREL, SMAD3, TGFB1, PRKCE, TMOD3, PRKCD, RDX, TMOD2, TSC1, GRHL3, ARAP1, MTSS1, TGFBR1, SSH1, FCHSD2, DLC1, ID1, CDC42EP3, FSCN1, ARF6	677	345	17915	2.53118	0.00297486	3.91644e-05	3.21472e-05
GOTERM_BP_3	GO:0007015~actin filament organization	37	5.02717	1.82942e-08	SEMA5A, FHOD3, SDC4, CUL3, FRY, PPM1F, PREX1, CAPZB, CFL1, SH3BGRL3, WASF2, SPTBN1, CLASP1, S100A10, PRKCI, KIRREL, SMAD3, PRKCE, ACTN1, TMOD3, PRKCD, RDX, TMOD2, TSC1, ARAP1, MTSS1, SHROOM4, TGFBR1, DIAPH1, MYO1B, FCHSD2, DLC1, ID1, CDC42EP3, FSCN1, FAT1, ARF6	677	336	17915	2.91401	1.95197e-05	4.53526e-07	3.72266e-07
GOTERM_BP_3	GO:0032231~regulation of actin filament bundle assembly	13	1.7663	0.000125493	SMAD3, SDC4, RDX, TSC1, ARAP1, MTSS1, TGFBR1, PPM1F, DLC1, ID1, WASF2, CLASP1, S100A10	677	89	17915	3.86528	0.125331	0.0011148	0.000915052
GOTERM_BP_3	GO:0044089~positive regulation of cellular component biogenesis	29	3.94022	0.00551166	PHLDB1, SDC4, HTT, AHR, THBS2, PPM1F, PQBP1, EPHB2, FNIP2, HRAS, WASF2, CLASP1, TAPT1, S100A10, KIRREL, SMAD3, TGFB1, BIK, PRKCE, TSC1, ARAP1, MTSS1, TGFBR1, CLIP1, MAP1B, ID1, CDC42EP3, FSCN1, ARF6	677	443	17915	1.7323	0.997253	0.0331945	0.0272469
MGCs-p73KO + TAp73 [Upregulated DEGs associated to p73 binding peaks according to ChIP-seq studies by Koeppel et al. (2011), Marshall et al. (2016) and Santos Guasch et al. (2018)]
Annotation Cluster 16	Enrichment Score: 6.9635341619187185
Category	Term	Count	%	PValue	Genes	List Total	Pop Hits	Pop Total	Fold Enrichment	Bonferroni	Benjamini	FDR
GOTERM_BP_3	GO:0030029~actin filament-based process	68	10.0295	1.18978e-15	FHL3, ARRB1, F11R, FRY, ANTXR1, ICAM1, AMOT, PYCARD, CSRP1, ARHGDIB, NCK2, MYO18A, HRAS, PDGFRB, DSP, PRKCI, PRKCE, PRKCD, TPM1, ACTN4, ENAH, FRMD6, PALLD, PARD3, CDC42EP3, FSCN1, CASQ2, HCLS1, CDC42EP1, TNIK, RAPGEF3, PTGER4, SRC, SHC1, PDGFA, NEDD4L, EFNA5, IQGAP2, ADD1, PPM1F, SLC9A1, CNN2, LIMA1, TRPM2, CALD1, FLNB, PTPN1, TGFB2, TGFB1, JUP, CAV1, CDC42BPG, HIP1R, MICAL2, MYO5A, GRHL3, CFLAR,…	618	656	17915	3.00492	1.42764e-12	4.79195e-14	3.47498e-14
GOTERM_BP_3	GO:0032970~regulation of actin filament-based process	35	5.16224	3.9396e-08	PTGER4, F11R, EFNA5, IQGAP2, ADD1, PPM1F, ICAM1, PYCARD, CNN2, TRPM2, LIMA1, ARHGDIB, NCK2, HRAS, PDGFRB, DSP, TGFB2, TGFB1, JUP, PRKCE, CAV1, PRKCD, TPM1, HIP1R, GRHL3, FRMD6, ARPC2, PARD3, CDC42EP3, FSCN1, CASQ2, F2RL1, HCLS1, CDC42EP1, RAPGEF3	618	345	17915	2.94088	4.60529e-05	5.61153e-07	4.06932e-07
GOTERM_BP_3	GO:0007015~actin filament organization	30	4.42478	5.76961e-06	PTGER4, SRC, ARRB1, IQGAP2, FRY, ADD1, PPM1F, ICAM1, PYCARD, LIMA1, CALD1, NCK2, PRKCI, PRKCE, PRKCD, TPM1, HIP1R, MICAL2, ACTN4, ENAH, ARPC2, CDC42EP3, FSCN1, ZYX, FAT1, F2RL1, HCLS1, CDC42EP1, CORO7, RAPGEF3	618	336	17915	2.58827	0.006722	5.47879e-05	3.97306e-05
GOTERM_BP_3	GO:0043254~regulation of protein complex assembly	28	4.12979	0.000195585	PTGER4, FBLIM1, TRAF3IP1, SRC, IQGAP2, ADD1, ICAM1, PYCARD, NCK2, TGFB1, PRKCE, CAV1, PRKCD, TPM1, DAB2IP, HIP1R, MSN, SORL1, ARPC2, PALLD, CDC42EP3, FSCN1, FAS, HCLS1, CDC42EP1, ULK1, SGK1, AJUBA	618	368	17915	2.20566	0.204402	0.00123213	0.000893505
GOTERM_BP_3	GO:0032535~regulation of cellular component size	28	4.12979	0.000287693	SEMA3F, EFNA5, IQGAP2, AQP3, ADD1, ICAM1, PYCARD, RAB21, LIMA1, PLXNA2, NCK2, SEMA6A, PRKCE, PRKCD, TPM1, OMG, TRP73, HIP1R, MSN, VAV2, ARPC2, CDC42EP3, F2RL1, CNTN2, HCLS1, CDC42EP1, ULK1, RAPGEF3	618	377	17915	2.153	0.285635	0.00175013	0.00126914
E14-TAp73KO [Downregulated DEGs d3 associated to p73 binding peaks according to ChIP-seq studies by Koeppel et al. (2011), Marshall et al. (2016) and Santos Guasch et al. (2018)]
Annotation Cluster 16	Enrichment Score: 4.806729958299391
Category	Term	Count	%	PValue	Genes	List Total	Pop Hits	Pop Total	Fold Enrichment	Bonferroni	Benjamini	FDR
GOTERM_BP_3	GO:0030029~actin filament-based process	56	8.01144	1.96848e-09	PRR5, ITGB5, ARHGEF10L, ARRB1, CELSR1, F11R, ANTXR1, TRIOBP, AMOT, PREX1, CSRP1, PDE4B, MYO18A, HRAS, DSP, PRKCI, ACTN1, ARHGEF17, TPM1, ARHGEF19, EMP2, SPTB, RHOD, INF2, PALLD, CDC42EP4, DSG2, EPHA1, DSC2, SDC4, SRC, SHC1, CAPG, ATP1A2, IQGAP2, CORO1C, CNN2, SLC9A3R1, RACGAP1, CALD1, PACSIN2, RICTOR, WHAMM, PDLIM4, PPARGC1B, IQSEC1, DTNBP1, HIP1R, CORO2A, SSH1, EHD2, KRT19, PTK7, ZYX, F2RL1, TRI…	629	656	17915	2.43137	2.10037e-06	5.8289e-08	4.8884e-08
GOTERM_BP_3	GO:0032970~regulation of actin filament-based process	26	3.7196	0.000510201	SDC4, ATP1A2, CAPG, ARHGEF10L, CELSR1, F11R, IQGAP2, TRIOBP, CNN2, PREX1, PDE4B, RICTOR, WHAMM, HRAS, DSP, TPM1, ARHGEF19, HIP1R, SPTB, RHOD, SSH1, CDC42EP4, F2RL1, DSG2, EPHA1, DSC2	629	345	17915	2.14645	0.419882	0.00494431	0.00414654
GOTERM_BP_3	GO:0007015~actin filament organization	23	3.29041	0.00378388	PRKCI, ITGB5, SDC4, SRC, ACTN1, TPM1, HIP1R, EMP2, CAPG, ARHGEF10L, ARRB1, IQGAP2, SPTB, RHOD, PREX1, CALD1, CDC42EP4, ZYX, F2RL1, RICTOR, WHAMM, EPHA1, PPARGC1B	629	336	17915	1.94964	0.982491	0.0271141	0.0227393
